# Supplementary material for: A Novel Three-Polysaccharide Blend In Situ Gelling Powder for Wound Healing Applications
Source: Pharmaceutics. 2021 Oct 14;13(10):1680. doi: 10.3390/pharmaceutics13101680 (PMC8541204; doi:10.3390/pharmaceutics13101680)
Supplement: Supplementary file 1 [file pharmaceutics-13-01680-s001.zip]

Archive with 1 entries (1 files):
- pharmaceutics-1385186-supplementary.pdf
